# Supplementary material for: Systems biology and artificial intelligence analysis highlights the pleiotropic effect of IVIg therapy in autoimmune diseases with a predominant role on B cells and complement system
Source: Front Immunol. 2022 Sep 30;13:901872. doi: 10.3389/fimmu.2022.901872 (PMC9563374; doi:10.3389/fimmu.2022.901872)
Supplement: Supplementary file 1 [file Table_1.xlsx]

## Sheet: Table S1_Contents
Table S1. Bibliographic search information and list of pathophysiological processes and proteins defining the selected diseases, according to the available information and applying the described protocol.
Sheet Name	Disease
1.CIDP	Chronic Inflammatory Demyelinating Polyradiculoneuropathy (CIDP)
2.MMN	Multifocal Motor Neuropathy (MMN)
3.GBS	Guillain-Barre Syndrome (GBS)
4.GO	Graves ophthalmopathy (GO)
5.ITP	Immune thrombocytopenic purpura (ITP)
6.KD	Kawasaki Disease (KD)
7.anti-MAG	Ig M anti-MAG paraprotein-associated peripheral neuropathy (anti-MAG IgM MGUS)
8.LEMS	Lambert-Eaton Myasthenic Syndrome (LEMS)
9.MG	Myasthenia Gravis (MG)
10.SPS	Stiff-Person Syndrome (SPS)
11.DM	Dermatomyositis (DM)
12.BSRC	Birdshot retinochoroidopathy (BSRC)
13.HSP	Henoch-Schonlein purpura (HSP)
14.RRMS	Relapsing-Remitting Multiple Sclerosis (RRMS)
15.ICE	Intractable childhood epilepsy (ICE)
16.PPS	Postpolio syndrome (PPS)
17.JIA	Juvenile idiopathic arthritis (JIA)
18.APS	Anti-phospholipid antibody syndrome in pregnancy (APS)
19.sRA	Severe rheumatoid arthritis (RA)
20.SD	Still's disease (SD)
21.FS	Felty’s syndrome (FS)
22.MAS	Macrophage activation syndrome (MAS)
23.PAN	Polyarteritis nodosa (PAN)
24.CD	Crohn's Disease (CD)
25.ALD	Adrenoleukodystrophy (ALD)
26.IBM	Inclusion body myositis (IBM)

## Sheet: 1.CIDP
	Condition Name:	Chronic inflammatory demyelinating polyradiculoneuropathy (CIDP)
	Pubmed Search:	("Chronic Inflammatory Demyelinating Polyradiculoneuropathy"[Title] OR "CIDP"[Title]) AND ("Pathophysiology" [Title/Abstract] OR "Pathogenesis" [Title/Abstract] OR "Molecular" [Title/Abstract]) AND Review[ptyp]
MOTIVE ID	MOTIVE_NAME	MOTIVE Level (C or S or C;S)	Number of effector proteins
1	T cell-mediated response [Th1 response]_CIDP	C	26
2	Dysregulated B cell response [Autoantibodies]_CIDP	C	17
3	Complement System Activation [Complement-mediated cell cytotoxicity]_CIDP	C	7
4	Myelin damage by macrophages_CIDP	C;S	32
MOTIVE ID	Effector Protein (Name)	Effector Protein (ShortName)	Effector Protein (Uniprot)	Causative Effect (+1, -1)	Relevance (100-75)	Reference
1	T-cell-specific surface glycoprotein CD28	CD28	P10747	1	90	PMID: 14766420
1	T-lymphocyte activation antigen CD80	CD80	P33681	1	90	PMID: 14766420
1	T-lymphocyte activation antigen CD86	CD86	P42081	1	90	PMID: 14766420
1	Cytotoxic T-lymphocyte protein 4	CTLA4	P16410	-1	90	PMID: 14766420
1	T-cell surface antigen CD2	CD2	P06729	1	85	PMID: 16519780
1	Interleukin-10	IL10	P22301	-1	85	PMID: 19691533
1	Signal transducer and activator of transcription 1-alpha/beta	STAT1	P42224	1	85	PMID: 19691533
1	Signal transducer and activator of transcription 3	STAT3	P40763	-1	85	PMID: 19691533
1	T-box transcription factor TBX21	TBX21	Q9UL17	1	85	PMID: 19691533
1	Lymphocyte function-associated antigen 3	CD58	P19256	1	80	PMID: 20298964
1	Claudin-5	CLDN5	O00501	-1	85	PMID: 20298964
1	Tumor necrosis factor receptor superfamily member 6	FAS	P25445	-1	85	PMID: 20298964
1	Tumor necrosis factor ligand superfamily member 6	FASLG	P48023	-1	85	PMID: 20298964
1	Inducible T-cell costimulator	ICOS	Q9Y6W8	1	90	PMID: 20298964
1	ICOS ligand	ICOSLG	O75144	1	90	PMID: 20298964
1	Tight junction protein ZO-1	TJP1	Q07157	-1	85	PMID: 20298964
1	Interleukin-2 receptor subunit alpha	IL2RA	P01589	1	85	PMID: 23337197
1	Interleukin-2 receptor subunit beta	IL2RB	P14784	1	85	PMID: 23337197
1	Cytokine receptor common subunit gamma	IL2RG	P31785	1	85	PMID: 23337197
1	Interleukin-8, IL-8	IL8	P10145	1	90	PMID: 23337197
1	Transforming growth factor beta-1	TGFB1	P01137	-1	90	PMID: 23337197
1	Tumor necrosis factor	TNF	P01375	1	90	PMID: 23337197
1	Autoimmune regulator	AIRE	O43918	1	90	PMID: 32051341
1	Intercellular adhesion molecule 1, ICAM-1	ICAM1	P05362	1	90	PMID: 32051341
1	Interferon gamma, IFN-gamma	IFNG	P01579	1	85	PMID: 32051341
1	Interleukin-17A	IL17A	Q16552	1	85	PMID: 32051341
2	C-X-C motif chemokine 13	CXCL13	O43927	1	85	PMID: 21844897
2	Interleukin-4	IL4	P05112	1	85	PMID: 21844897
2	Interleukin-6	IL6	P05231	1	85	PMID: 21844897
2	Low affinity immunoglobulin gamma Fc region receptor II-b	FCGR2B	P31994	-1	85	PMID: 23931793
2	Low affinity immunoglobulin gamma Fc region receptor III-A	FCGR3A	P08637	1	90	PMID: 23931793
2	Low affinity immunoglobulin gamma Fc region receptor III-AB	FCGR3B	O75015	1	90	PMID: 23931793
2	Contactin-2	CNTN2	Q02246	-1	100	PMID: 21844897
2	Gliomedin	GLDN	Q6ZMI3	1	75	PMID: 29089585
2	Myelin protein P0	MPZ	P25189	1	75	PMID: 29089585
2	Neuronal cell adhesion molecule, Nr-CAM	NRCAM	Q92823	1	75	PMID: 29089585
2	Myelin P2 protein	PMP2	P02689	1	75	PMID: 29089585
2	Peripheral myelin protein 22, PMP-22	PMP22	Q01453	1	75	PMID: 29089585
2	Contactin-1	CNTN1	Q12860	-1	100	PMID: 30429275
2	Contactin-associated protein 1, Caspr1	CNTNAP1	P78357	-1	100	PMID: 30429275
2	Neurofascin	NFASC	O94856	-1	100	PMID: 30429275
2	Immunoglobulin heavy constant gamma 4	IGHG4	P01861	1	75	PMID: 30805188
2	Immunoglobulin heavy constant mu	IGHM	P01871	1	80	PMID: 9058768
3	Complement C5	C5	P01031	1	95	PMID: 25677463
3	Complement component C6	C6	P13671	1	95	PMID: 25677463
3	Complement component C7	C7	P10643	1	95	PMID: 25677463
3	Complement component C8 alpha chain	C8A	P07357	1	95	PMID: 25677463
3	Complement component C8 beta chain	C8B	P07358	1	95	PMID: 25677463
3	Complement component C8 gamma chain	C8G	P07360	1	95	PMID: 25677463
3	Complement component C9	C9	P02748	1	95	PMID: 25677463
4	Matrix metalloproteinase-2	MMP2	P08253	1	90	PMID: 12471459
4	Matrix metalloproteinase-9	MMP9	P14780	1	90	PMID: 12471459
4	C-C motif chemokine 2	CCL2	P13500	1	85	PMID: 16519780
4	C-C motif chemokine 3	CCL3	P10147	1	85	PMID: 16519780
4	C-C motif chemokine 4	CCL4	P13236	1	85	PMID: 16519780
4	C-C motif chemokine 5	CCL5	P13501	1	85	PMID: 16519780
4	C-C motif chemokine 8	CCL8	P80075	1	85	PMID: 16519780
4	C-C chemokine receptor type 2	CCR2	P41597	1	85	PMID: 16519780
4	C-C chemokine receptor type 5	CCR5	P51681	1	85	PMID: 16519780
4	Interleukin-1 beta	IL1B	P01584	1	90	PMID: 16519780
4	NF-kappa-B inhibitor alpha	NFKBIA	P25963	-1	80	PMID: 16519780
4	Prostaglandin G/H synthase 2	PTGS2	P35354	1	95	PMID: 20298964
4	Contactin-2	CNTN2	Q02246	-1	100	PMID: 21844897
4	C-C motif chemokine 19	CCL19	Q99731	1	90	PMID: 25677463
4	C-X-C motif chemokine 10	CXCL10	P02778	1	90	PMID: 25677463
4	E-selectin	SELE	P16581	1	90	PMID: 25677463
4	Vascular cell adhesion protein 1, V-CAM 1	VCAM1	P19320	1	90	PMID: 25677463
4	Contactin-1	CNTN1	Q12860	-1	100	PMID: 30429275
4	Contactin-associated protein 1, Caspr1	CNTNAP1	P78357	-1	100	PMID: 30429275
4	Neurofascin	NFASC	O94856	-1	100	PMID: 30429275
4	Integrin alpha-L	ITGAL	P20701	1	90	[1] PMID: 25677463 [2] PMID: 7531188
4	Integrin beta-2	ITGB2	P05107	1	90	[1] PMID: 25677463 [2] PMID: 7531188
4	Intercellular adhesion molecule 1, ICAM-1	ICAM1	P05362	1	90	PMID: 25677463
4	Interferon gamma	IFNG	P01579	1	90	PMID: 25677463
4	Interleukin-17A, IL-17	IL17A	Q16552	1	90	PMID: 25677463
4	Interleukin-2, IL-2	IL2	P60568	1	90	PMID: 25677463
4	Gliomedin	GLDN	Q6ZMI3	1	75	PMID: 29089585
4	Myelin protein P0	MPZ	P25189	1	75	PMID: 29089585
4	Neuronal cell adhesion molecule, Nr-CAM	NRCAM	Q92823	1	75	PMID: 29089585
4	Myelin P2 protein	PMP2	P02689	1	75	PMID: 29089585
4	Peripheral myelin protein 22, PMP-22	PMP22	Q01453	1	75	PMID: 29089585
4	Periostin, PN	POSTN	Q15063	1	80	PMID: 32051341

## Sheet: 2.MMN
	Condition Name:	Multifocal motor neuropathy
	Pubmed Search:	("MMN" [Title] OR "Multifocal Motor Neuropathy" [Title]) AND ("Pathophysiology" [Title/Abstract] OR "Pathogenesis" [Title/Abstract] OR "Molecular" [Title/Abstract]) AND Review[ptyp]
MOTIVE ID	MOTIVE_NAME	MOTIVE Level (C or S or C;S)	Number of effector proteins
1	Dysregulated B cell response [Autoantibodies]_MMN	C	9
2	Complement System Activation [Complement-mediated cell cytotoxicity]_MMN	C	12
3	Myelin damage and axonal disorganisation_MMN	C;S	11
MOTIVE ID	Effector Protein (Name)	Effector Protein (ShortName)	Effector Protein (Uniprot)	Causative Effect (+1, -1)	Relevance (100-75)	Reference
1	Low affinity immunoglobulin gamma Fc region receptor III-A	FCGR3A	P08637	1	95	PMID: 15753615
1	Low affinity immunoglobulin gamma Fc region receptor III-B	FCGR3B	O75015	1	95	PMID: 15753615
1	Immunoglobulin heavy constant mu	IGHM	P01871	1	90	PMID: 20405181
1	Myelin proteolipid protein	PLP1	P60201	-1	85	[1] PMID: 9858842 [2] PMID: 20405181
1	Myelin basic protein	MBP	P02686	-1	85	[1] PMID: 16794783 [2] PMID: 20405181
1	Myelin-associated glycoprotein	MAG	P20916	-1	85	[1] PMID: 19156870 [2] PMID: 20405181
1	Myelin protein P0	MPZ	P25189	-1	85	[1] PMID:30679613 [2] PMID: 17502419 [3] PMID: 20405181
1	Peripheral myelin protein 22	PMP22	Q01453	-1	85	[1] PMID: 10697408 [2] PMID: 20405181
1	Myelin P2 protein	PMP2	P02689	-1	85	[1] PMID: 19737434 [2] PMID: 20405181
2	Complement C1q subcomponent subunit A	C1QA	P02745	1	95	PMID: 24728842
2	Complement C1q subcomponent subunit B	C1QB	P02746	1	95	PMID: 24728842
2	Complement C1q subcomponent subunit C	C1QC	P02747	1	95	PMID: 24728842
2	Complement C4-A	C4A	P0C0L4	1	95	PMID: 24728842
2	Complement C4-B	C4B	P0C0L5	1	95	PMID: 24728842
2	Complement C5	C5	P01031	1	95	PMID: 31511307
2	Complement component C6	C6	P13671	1	95	PMID: 31511307
2	Complement component C7	C7	P10643	1	95	PMID: 31511307
2	Complement component C8 alpha chain	C8A	P07357	1	95	PMID: 31511307
2	Complement component C8 beta chain	C8B	P07358	1	95	PMID: 31511307
2	Complement component C8 gamma chain	C8G	P07360	1	95	PMID: 31511307
2	Complement component C9	C9	P02748	1	95	PMID: 31511307
3	Sodium/potassium-transporting ATPase subunit alpha-1	ATP1A1	P05023	1	95	PMID: 30310069
3	Sodium/potassium-transporting ATPase subunit beta-1	ATP1B1	P05026	1	95	PMID: 30310069
3	Interleukin-1 beta	IL1B	P01584	1	95	PMID: 24728842
3	Tumor necrosis factor	TNF	P01375	1	95	PMID: 24728842
3	Vascular endothelial growth factor A	VEGFA	P15692	1	95	PMID: 24728842
3	Myelin proteolipid protein	PLP1	P60201	-1	85	[1] PMID: 9858842 [2] PMID: 20405181
3	Myelin basic protein	MBP	P02686	-1	85	[1] PMID: 16794783 [2] PMID: 20405181
3	Myelin-associated glycoprotein	MAG	P20916	-1	85	[1] PMID: 19156870 [2] PMID: 20405181
3	Myelin protein P0	MPZ	P25189	-1	85	[1] PMID:30679613 [2] PMID: 17502419 [3] PMID: 20405181
3	Peripheral myelin protein 22	PMP22	Q01453	-1	85	[1] PMID: 10697408 [2] PMID: 20405181
3	Myelin P2 protein	PMP2	P02689	-1	85	[1] PMID: 19737434 [2] PMID: 20405181

## Sheet: 3.GBS
	Condition Name:	Guillain-Barré syndrome (GBS)
	Pubmed Search:	(“GBS" [Title] OR "Guillain-Barré syndrome" [Title]) AND ("Pathophysiology" [Title] OR "Pathogenesis" [Title] OR "Molecular" [Title]) AND Review[ptyp]
MOTIVE ID	MOTIVE_NAME	MOTIVE Level (C or S or C;S)	Number of effector proteins
1	T cell-mediated response [Th1 response]_GBS	C	8
2	Dysregulated B cell response [Autoantibodies]_GBS	C	17
3	Complement System Activation [Complement-mediated cell cytotoxicity]_GBS	C	11
4	Myelin damage by macrophages_GBS	C;S	23
MOTIVE ID	Effector Protein (Name)	Effector Protein (ShortName)	Effector Protein (Uniprot)	Causative Effect (+1, -1)	Relevance (100-75)	Reference
1	Hepatitis A virus cellular receptor 2	HAVCR2	Q8TDQ0	-1	80	PMID: 22738814
1	Interleukin-10	IL10	P22301	-1	95	PMID: 21482924
1	Interleukin-12 subunit alpha	IL12A	P29459	1	85	PMID: 21104265
1	Interleukin-12 subunit beta	IL12B	P29460	1	85	PMID: 21104265
1	Interleukin-17A, IL-17	IL17A	Q16552	1	90	PMID: 24000328
1	Interleukin-4	IL4	P05112	-1	90	PMID: 21482924
1	Galectin-9	LGALS9	O00182	-1	75	PMID: 22738814
1	Transforming growth factor beta-1	TGFB1	P01137	-1	95	PMID: 21482924
2	Monocyte differentiation antigen CD14	CD14	P08571	1	95	PMID: 25023340
2	Interferon beta	IFNB1	P01574	1	95	PMID: 24166974
2	Immunoglobulin heavy constant gamma 1	IGHG1	P01857	1	85	PMID: 10742563
2	Immunoglobulin heavy constant gamma 2	IGHG2	P01859	1	85	PMID: 10742563
2	Immunoglobulin heavy constant gamma 3	IGHG3	P01860	1	85	PMID: 10742563
2	Immunoglobulin heavy constant gamma 4	IGHG4	P01861	1	85	PMID: 10742563
2	Myeloid differentiation primary response protein MyD88	MYD88	Q99836	1	85	PMID: 24166974
2	Sialic acid-binding Ig-like lectin 7	SIGLEC7	Q9Y286	1	95	PMID: 25023340
2	TIR domain-containing adapter molecule 1	TICAM1	Q8IUC6	1	85	PMID: 24166974
2	Toll-like receptor 4	TLR4	O00206	1	95	PMID: 25023340
2	Tumor necrosis factor	TNF	P01375	1	95	PMID: 25023340
2	Myelin proteolipid protein	PLP1	P60201	-1	85	[1] PMID: 9858842 [2] PMID: 21482924
2	Myelin basic protein	MBP	P02686	-1	85	[1] PMID: 16794783 [2] PMID: 21482924
2	Myelin-associated glycoprotein	MAG	P20916	-1	85	[1] PMID: 19156870 [2] PMID: 21482924
2	Myelin protein P0	MPZ	P25189	-1	85	[1] PMID:30679613 [2] PMID: 17502419 [3] PMID: 21482924
2	Peripheral myelin protein 22	PMP22	Q01453	-1	85	[1] PMID: 10697408 [2] PMID: 21482924
2	Myelin P2 protein	PMP2	P02689	-1	85	[1] PMID: 19737434 [2] PMID: 21482924
3	Complement C1r subcomponent	C1R	P00736	1	90	PMID: 21197269
3	Complement C1s subcomponent	C1S	P09871	1	90	PMID: 21197269
3	Complement C2	C2	P06681	1	90	PMID: 21197269
3	Complement C4-B	C4B	P0C0L5	1	90	PMID: 21197269
3	Complement C5	C5	P01031	1	95	PMID: 25023340
3	Complement component C6	C6	P13671	1	95	PMID: 25023340
3	Complement component C7	C7	P10643	1	95	PMID: 25023340
3	Complement component C8 alpha chain	C8A	P07357	1	95	PMID: 25023340
3	Complement component C8 beta chain	C8B	P07358	1	95	PMID: 25023340
3	Complement component C8 gamma chain	C8G	P07360	1	95	PMID: 25023340
3	Complement component C9	C9	P02748	1	95	PMID: 25023340
4	C-C motif chemokine 2	CCL2	P13500	1	90	PMID: 15482157
4	C-C motif chemokine 3	CCL3	P10147	1	90	PMID: 29853789
4	C-C chemokine receptor type 2	CCR2	P41597	1	90	PMID: 15482157
4	Contactin-associated protein 1, Caspr	CNTNAP1	P78357	-1	80	PMID: 18042134
4	Gliomedin	GLDN	Q6ZMI3	1	85	PMID: 27143409
4	Intercellular adhesion molecule 1	ICAM1	P05362	1	85	PMID: 29853789
4	Interferon gamma	IFNG	P01579	1	90	PMID: 24000328
4	Interleukin-12 subunit alpha	IL12A	P29459	1	90	PMID: 29853789
4	Interleukin-12 subunit beta	IL12B	P29460	1	90	PMID: 29853789
4	Interleukin-1 beta	IL1B	P01584	1	90	PMID: 24000328
4	Interleukin-6	IL6	P05231	1	90	PMID: 24000328
4	Melanin-concentrating hormone receptor 2	MCHR2	Q969V1	1	85	PMID: 29853789
4	Matrix metalloproteinase-9	MMP9	P14780	1	85	PMID: 22253732
4	Neurofascin	NFASC	O94856	1	85	PMID: 27143409
4	Spectrin beta chain, non-erythrocytic 4	SPTBN4	Q9H254	-1	80	PMID: 18042134
4	Transforming growth factor beta-1	TGFB1	P01137	-1	95	PMID: 21482924
4	Tumor necrosis factor	TNF	P01375	1	95	PMID: 21482924
4	Myelin proteolipid protein	PLP1	P60201	-1	85	[1] PMID: 9858842 [2] PMID: 21482924
4	Myelin basic protein	MBP	P02686	-1	85	[1] PMID: 16794783 [2] PMID: 21482924
4	Myelin-associated glycoprotein	MAG	P20916	-1	85	[1] PMID: 19156870 [2] PMID: 21482924
4	Myelin protein P0	MPZ	P25189	-1	85	[1] PMID:30679613 [2] PMID: 17502419 [3] PMID: 21482924
4	Peripheral myelin protein 22	PMP22	Q01453	-1	85	[1] PMID: 10697408 [2] PMID: 21482924
4	Myelin P2 protein	PMP2	P02689	-1	85	[1] PMID: 19737434 [2] PMID: 21482924

## Sheet: 4.GO
	Condition Name:	Graves ophthalmopathy (GO)
	Pubmed Search:	"Graves Ophthalmopathy" [Title] AND ("Molecular" [Title/Abstract] OR "Pathogenesis" [Title/Abstract] OR "Pathophysiology" [Title/Abstract] OR "Pathogenesis" [Title/Abstract]) AND Review[ptyp] [Last 10 years]
MOTIVE ID	MOTIVE_NAME	MOTIVE Level (C or S or C;S)	Number of effector proteins
1	T cell-mediated response and inflammation by fibroblasts [Th1 response]_GO	C	23
2	Orbital fibroblast proliferation and migration_GO	C;S	7
3	Dysregulated B cell response [Autoantibodies]_GO	C;S	12
4	Production of ECM components by fibroblasts [GAG production]_GO	S	19
5	Adipogenic and myofibroblastic differentiation [Remodeling and fibrosis of periorbital tissues]_GO	S	13
MOTIVE ID	Effector Protein (Name)	Effector Protein (ShortName)	Effector Protein (Uniprot)	Causative Effect (+1, -1)	Relevance (100-75)	Reference
1	Calsequestrin-1	CASQ1	P31415	1	85	PMID: 26445519
1	C-C motif chemokine 2	CCL2	P13500	1	80	PMID: 31781640
1	C-C motif chemokine 5	CCL5	P13501	1	80	PMID: 31781640
1	Tumor necrosis factor receptor superfamily member 5	CD40	P25942	1	80	PMID: 31781640
1	CD40 ligand	CD40LG	P29965	1	80	PMID: 31781640
1	C-X-C motif chemokine 10	CXCL10	P02778	1	80	PMID: 31781640
1	C-X-C motif chemokine 11	CXCL11	O14625	1	80	PMID: 31781640
1	Interleukin-8	CXCL8 IL8	P10145	1	80	PMID: 31781640
1	C-X-C motif chemokine 9	CXCL9	Q07325	1	80	PMID: 31781640
1	HLA class II histocompatibility antigen	HLA-DRA	P01903	1	85	PMID: 25759797
1	Intercellular adhesion molecule 1	ICAM1	P05362	1	80	PMID: 31781640
1	Interferon gamma	IFNG	P01579	1	80	PMID: 31781640
1	Insulin-like growth factor 1 receptor	IGF1R	P08069	1	90	PMID: 26675405
1	Pro-interleukin-16	IL16	Q14005	1	80	PMID: 31781640
1	Interleukin-17A	IL17A	Q16552	1	75	PMID: 30414981
1	Interleukin-1 alpha	IL1A	P01583	1	80	PMID: 31781640
1	Interleukin-1 beta	IL1B	P01584	1	80	PMID: 31781640
1	Interleukin-2	IL2	P60568	1	80	PMID: 31781640
1	Interleukin-6	IL6	P05231	1	80	PMID: 31781640
1	Prostaglandin E2 receptor EP3 subtype	PTGER3	P43115	1	80	PMID: 31781640
1	L-selectin	SELL	P14151	1	80	PMID: 31781640
1	Transforming growth factor beta-1 proprotein	TGFB1	P01137	-1	80	PMID: 31781640
1	Tumor necrosis factor	TNF	P01375	1	80	PMID: 31781640
2	Insulin-like growth factor I	IGF1	P05019	1	80	PMID: 26675405
2	Interleukin-4	IL4	P05112	1	80	PMID: 26675405
2	Platelet-derived growth factor subunit A	PDGFA	P04085	1	80	PMID: 26675405
2	Platelet-derived growth factor subunit B	PDGFB	P01127	1	80	PMID: 26675405
2	Platelet-derived growth factor receptor alpha	PDGFRA	P16234	1	80	PMID: 26675405
2	Platelet-derived growth factor receptor beta	PDGFRB	P09619	1	90	PMID: 26675405
2	Transforming growth factor beta-1 proprotein	TGFB1	P01137	1	80	PMID: 26675405
3	Immunoglobulin heavy constant gamma 1	IGHG1	P01857	1	85	PMID: 31781640
3	Immunoglobulin heavy constant gamma 2	IGHG2	P01859	1	85	PMID: 31781640
3	Immunoglobulin heavy constant gamma 3	IGHG3	P01860	1	85	PMID: 31781640
3	Immunoglobulin heavy constant gamma 4	IGHG4	P01861	1	85	PMID: 31781640
3	Interleukin-10	IL10	P22301	9	85	PMID: 31781640
3	Interleukin-13	IL13	P35225	1	85	PMID: 31781640
3	Interleukin-4	IL4	P05112	1	85	PMID: 31781640
3	Interleukin-5	IL5	P05113	1	85	PMID: 31781640
3	Prostaglandin E2 receptor EP3 subtype	PTGER3	P43115	1	80	PMID: 31781640
3	Thyroglobulin	TG	P01266	1	85	PMID: 26664042
3	Thyrotropin receptor	TSHR	P16473	1	100	PMID: 21677036
3	Insulin-like growth factor 1 receptor	IGF1R	P08069	1	85	[1] PMID: 26675405 [2] PMID: 26361262
4	Hyaluronan synthase 2	HAS2	Q92819	1	100	PMID: 26675405
4	Hyaluronidase-1	HYAL1	Q12794	1	80	PMID: 22162480
4	Hyaluronidase-2	HYAL2	Q12891	1	80	PMID: 22162480
4	Hyaluronidase-3	HYAL3	O43820	1	80	PMID: 22162480
4	Interferon gamma	IFNG	P01579	1	80	PMID: 26675405
4	Insulin-like growth factor I	IGF1	P05019	1	80	PMID: 26675405
4	Insulin-like growth factor 1 receptor	IGF1R	P08069	1	85	[1] PMID: 26675405 [2] PMID: 26361262
4	Interleukin-17A	IL17A	Q16552	1	75	PMID: 30414981
4	Interleukin-1 beta	IL1B	P01584	1	80	PMID: 26675405
4	Interleukin-2	IL2	P60568	1	80	PMID: 30414981
4	Interleukin-4	IL4	P05112	1	80	PMID: 26675405
4	Platelet-derived growth factor subunit A	PDGFA	P04085	1	80	PMID: 26675405
4	Platelet-derived growth factor subunit B	PDGFB	P01127	1	80	PMID: 26675405
4	cAMP-dependent protein kinase catalytic subunit alpha	PRKACA PKACA	P17612	1	80	PMID: 22162480
4	cAMP-dependent protein kinase catalytic subunit beta	PRKACB	P22694	1	80	PMID: 22162480
4	cAMP-dependent protein kinase catalytic subunit gamma	PRKACG	P22612	1	80	PMID: 22162480
4	Transforming growth factor beta-1 proprotein	TGFB1	P01137	1	80	PMID: 26675405
4	Tumor necrosis factor	TNF	P01375	1	80	PMID: 26675405
4	Thyrotropin receptor	TSHR	P16473	1	85	PMID: 22162480
5	CCN family member 1	CCN1 CYR61	O00622	1	75	PMID: 30414981
5	CCN family member 2	CCN2 CTGF	P29279	1	75	PMID: 30414981
5	Interferon gamma	IFNG	P01579	-1	80	PMID: 26675405
5	Interleukin-1 beta	IL1B	P01584	1	80	PMID: 26675405
5	Interleukin-6	IL6	P05231	1	80	PMID: 26675405
5	Peroxisome proliferator-activated receptor gamma	PPARG	P37231	1	95	PMID: 26675405
5	Prostaglandin D2 receptor	PTGDR	Q13258	1	80	PMID: 26675405
5	Plasminogen activator inhibitor 1	SERPINE1 PAI1	P05121	1	75	PMID: 30414981
5	Transforming growth factor beta-1 proprotein	TGFB1	P01137	1	80	PMID: 26675405
5	Toll-like receptor 4	TLR4	O00206	1	75	PMID: 30414981
5	Toll-like receptor 9	TLR9	Q9NR96	1	75	PMID: 30414981
5	Tumor necrosis factor	TNF	P01375	-1	80	PMID: 26675405
5	Thyrotropin receptor	TSHR	P16473	1	85	PMID: 26675405

## Sheet: 5.ITP
	Condition Name:	Immune thrombocytopenic purpura (ITP)
	Pubmed Search:	(“Idiopathic Thrombocytopenic Purpura” [Title] OR "Immune Thrombocytopenic Purpura" [Title] OR "ITP" [Title]) AND ("Pathophysiology" [Title] OR "Pathogenesis" [Title] OR "Molecular" [Title]) AND Review[ptyp]
MOTIVE ID	MOTIVE_NAME	MOTIVE Level (C or S or C;S)	Number of effector proteins
1	Dysregulated B cell response [Autoantibodies]_ITP	C	15
2	T cell-mediated response [Th1 and Th17 response]_ITP	C	31
3	Complement System Activation [Complement-mediated cell cytotoxicity]_ITP	C	4
4	Suppression of megakaryocyte proliferation and maturation_ITP	C;S	8
5	Dysfunctional mesenchymal stem cells (MSCs)_ITP	C;S	12
MOTIVE ID	Effector Protein (Name)	Effector Protein (ShortName)	Effector Protein (Uniprot)	Causative Effect (+1, -1)	Relevance (100-75)	Reference
1	CD40 ligand	CD40LG	P29965	1	75	PMID: 28419421
1	B-cell differentiation antigen CD72	CD72	P21854	1	90	[1] PMID: 28419421 [2] PMID: 22111667
1	T-lymphocyte activation antigen CD80	CD80	P33681	1	90	[1] PMID: 15843093 [2] PMID: 12028560
1	Platelet glycoprotein IX	GP9	P14770	1	90	[1] PMID: 10351135 [2] PMID: 28419421
1	Interferon gamma	IFNG	P01579	1	85	PMID: 28419421
1	Interleukin-10	IL10	P22301	1	90	[1] PMID: 27210424 [2] PMID: 28419421
1	Interleukin-2	IL2	P60568	1	85	PMID: 15843093
1	Tumor necrosis factor ligand superfamily member 13B	TNFSF13B	Q9Y275	1	85	PMID: 28419421
1	Immunoglobulin heavy constant gamma 1	IGHG1	P01857	1	85	PMID: 4039335
1	Immunoglobulin heavy constant gamma 2	IGHG2	P01859	1	85	PMID: 4039335
1	Immunoglobulin heavy constant gamma 3	IGHG3	P01860	1	85	PMID: 4039335
1	Immunoglobulin heavy constant gamma 4	IGHG4	P01861	1	85	PMID: 4039335
1	Immunoglobulin heavy constant mu	IGHM	P01871	1	85	PMID: 4039335
1	Integrin alpha-IIb	ITGA2B	P08514	1	85	[1] PMID: 10351135[2] PMID: 28419421
1	Integrin beta-3	ITGB3	P05106	1	85	[1] PMID: 10351135[2] PMID: 28419421
2	CX3C chemokine receptor 1	CX3CR1	P49238	1	85	PMID: 21251458
2	Forkhead box protein P3	FOXP3	Q9BZS1	-1	90	[1] PMID: 23830211 [2] PMID: 18420827
2	Interferon gamma	IFNG	P01579	1	90	[1] PMID: 15843093 [2] PMID: 28208757
2	Interleukin-10	IL10	P22301	1	90	[1] PMID: 15843093 [2] PMID: 28208757
2	Interleukin-17A	IL17A	Q16552	1	80	PMID: 25621490
2	Interleukin-18	IL18	Q14116	1	80	PMID: 25274611
2	Interleukin-18-binding protein	IL18BP	O95998	-1	80	PMID: 25274611
2	Interleukin-18 receptor 1	IL18R1	Q13478	1	80	PMID: 25274611
2	Interleukin-2	IL2	P60568	1	90	[1] PMID: 15843093 [2] PMID: 28208757
2	Interleukin-23 subunit alpha	IL23A	Q9NPF7	1	80	PMID: 25621490
2	Integrin beta-1	ITGB1 (VLA-4 )	P05556	1	85	PMID: 21251458
2	Myeloid differentiation primary response protein MyD88	MYD88	Q99836	1	80	PMID: 23830211
2	Peroxisome proliferator-activated receptor gamma	PPARG	P37231	-1	90	[1] PMID: 21325602 [2] PMID: 23534352
2	Nuclear receptor ROR-gamma	RORC	P51449	1	80	PMID: 25621490
2	Mothers against decapentaplegic homolog 7	SMAD7	O15105	1	80	PMID: 23830211
2	Signal transducer and activator of transcription 3	STAT3	P40763	1	80	PMID: 25621490
2	Transforming growth factor beta-1	TGFB1	P01137	-1	80	PMID: 23830211
2	TGF-beta receptor type-1	TGFBR1	P36897	-1	80	PMID: 23830211
2	Toll-like receptor 4	TLR4	O00206	1	80	PMID: 23830211
2	Tumor necrosis factor	TNFA	P01375	1	85	PMID: 27312156
2	Tumor necrosis factor receptor superfamily member 1B	TNFRSF1B (TNFR-II)	P20333	1	75	PMID: 27312156
2	Pantetheinase	VNN1	O95497	1	85	PMID: 23534352
2	Caspase-8	CASP8	Q14790	9	85	PMID: 16480433
2	Apoptosis regulator BAX	BAX	Q07812	9	85	PMID: 16480433
2	Tumor necrosis factor receptor superfamily member 6	FAS	P25445	1	90	[1] PMID: 12937414 [2] PMID: 18096470
2	Tumor necrosis factor ligand superfamily member 6	FASLG	P48023	1	85	PMID: 16480433
2	Granzyme A	GZMA	P12544	1	90	[1] PMID: 12937414 [2] PMID: 18096470
2	Granzyme B	GZMB	P10144	1	90	[1] PMID: 12937414 [2] PMID: 18096470
2	Killer cell immunoglobulin-like receptor 3DL1	KIR3DL1 (KIR)	P43629	-1	85	PMID: 12937414
2	Perforin-1	PRF1	P14222	1	90	[1] PMID: 12937414 [2] PMID: 18096470
2	Tumor necrosis factor alpha-induced protein 3	TNFAIP3 (A20)	P21580	9	85	PMID: 16480433
3	Complement C3	C3	P01024	1	85	PMID: 18096470
3	Complement C4-A	C4A	P0C0L4	1	85	PMID: 18096470
3	Complement C4-B	C4B	P0C0L5	1	85	PMID: 18096470
3	Complement component C9	C9	P02748	1	85	PMID: 18096470
4	Bcl-2-like protein 1	BCL2L1	Q07817	1	80	PMID: 25274611
4	Platelet glycoprotein Ib alpha chain	GP1BA	P07359	1	85	PMID: 12756015
4	Platelet glycoprotein Ib beta chain	GP1BB	P13224	1	85	PMID: 12756015
4	Platelet glycoprotein IX	GP9	P14770	1	85	PMID: 12756015
4	Integrin alpha-Iib	ITGA2B (GP2B)	P08514	1	85	PMID: 12756015
4	Integrin beta-3	ITGB3 (GP3A)	P05106	1	85	PMID: 12756015
4	Thrombopoietin	THPO	P40225	-1	80	PMID: 23664510
4	Tumor necrosis factor ligand superfamily member 10	TRAIL	P50591	-1	80	PMID: 25274611
5	Programmed cell death 1 ligand 1	CD274	Q9NZQ7	-1	75	PMID: 26794657
5	Indoleamine 2,3-dioxygenase 1	IDO1	P14902	-1	85	PMID: 26794657
5	Interferon gamma	IFNG	P01579	-1	75	PMID: 26794657
5	Interleukin-1 alpha	IL1A	P01583	-1	85	PMID: 26794657
5	Interleukin-1 beta	IL1B	P01584	-1	85	PMID: 26794657
5	Galectin-1	LGALS1	P09382	-1	75	PMID: 26794657
5	Hepatocyte growth factor receptor	MET	P08581	-1	75	PMID: 26794657
5	Nitric oxide synthase, inducible	NOS2	P35228	-1	75	PMID: 26794657
5	Prostaglandin G/H synthase 2	PTGS2 (COX-2)	P35354	-1	75	PMID: 26794657
5	Transforming growth factor beta-1	TGFB1	P01137	-1	75	PMID: 26794657
5	Tumor necrosis factor	TNF	P01375	-1	85	PMID: 26794657
5	Vascular cell adhesion protein 1	VCAM1	P19320	-1	85	PMID: 26794657

## Sheet: 6.KD
	Condition Name:	Kawasaki Disease (KD)
	Pubmed Search:	("Mucocutaneous Lymph Node Syndrome"[TITLE] OR "Kawasaki Disease"[TITLE] OR "Kawasaki Syndrome"[TITLE]) AND ("Pathophysiology"[TITLE] OR "Molecular"[TITLE] OR "Pathogenesis"[TITLE])
MOTIVE ID	MOTIVE_NAME	MOTIVE Level (C or S or C;S)	Number of effector proteins
1	Exaggerated innate immune response - Systemic Inflammation_KD	C	38
2	T cell-mediated response [Th1 and Th17 response]_KD	C;S	25
3	Dysregulated B cell response_KD	C;S	14
4	Complement system activation [Complement-mediated cell cytotoxicity]_KD	C;S	8
5	Aneurysm formation and angiogenesis_KD	S	27
MOTIVE ID	Effector Protein (Name)	Effector Protein (ShortName)	Effector Protein (Uniprot)	Causative Effect (+1, -1)	Relevance (100-75)	Reference
1	Toll like receptor 4	TLR4	O00206	1	80	PMID: 30447136
1	Transforming growth factor beta-1 proprotein	TGFB	P01137	1	80	PMID: 32200494
1	Tumor necrosis factor	TNF	P01375	1	85	[1] PMID: 27506874 [2] DOI: 10.2217/17460816.3.1.69
1	Interferon gamma	IFNG	P01579	1	85	[1] PMID: 27506874 [2] PMID: 15322214
1	Interleukin 1 alpha	IL1A	P01583	1	75	PMID: 30447136
1	Interleukin 1 beta	IL1B	P01584	1	85	[1] PMID: 30447136 [2] PMID: 27506874 [3] PMID: 32283413
1	Apolipoprotein A I	APOA1	P02647	-1	75	[1] PMID: 29207079 [2] PMID: 21361911 [3] PMID: 25522998
1	Fibronectin	FN1	P02751	-1	80	PMID: 29207079
1	Calprotectin (S100A8/A9) heterodimer	S100A8	P05109	1	75	[1] PMID: 30447136 [2] PMID: 16979016
1	Interleukin 5	IL5	P05113	1	80	PMID: 23533546
1	Interleukin 6	IL6	P05231	1	80	PMID: 30447136
1	Intercellular adhesion molecule 1	ICAM1	P05362	1	75	[1] PMID: 31396494 [2] DOI: 10.4070/kcj.2006.36.11.723
1	Calprotectin (S100A8/A9) heterodimer	S100A9	P06702	1	75	[1] PMID: 30447136 [2] PMID: 16979016
1	Monocyte differentiation antigen CD14	CD14	P08571	1	80	[1] PMID: 30447136 [2] PMID: 10971526 [3] PMID: 14517520
1	High mobility group protein B1	HMGB1	P09429	1	80	PMID: 27342882
1	Granulocyte colony-stimulating factor	GCSF	P09919	1	80	PMID: 28002448
1	Interleukin-8	CXCL8	P10145	1	80	[1] PMID: 33188570 [2] PMID: 11122263
1	Low affinity immunoglobulin gamma Fc region receptor II-a	FcγRIIA	P12318	1	80	[1] PMID: 27506874 [2] PMID: 31263461
1	High affinity immunoglobulin epsilon receptor subunit alpha	FCERI	P12319	1	85	PMID: 23533546
1	C-C motif chemokine 2	MCP1	P13500	1	80	PMID: 21447126
1	C-C motif chemokine 5	CCL5	P13501	1	80	[1] PMID: 33188570 [2] PMID: 10023774
1	Interleukin 1 receptor	IL1R	P14778	1	80	PMID: 30447136
1	Vascular endothelial growth factor	VEGF	P15692	1	85	[1] PMID: 24479564 [2] PMID: 27073442 [3] PMID: 19190534
1	E selectin	SELE	P16581	1	80	[1] PMID: 20109049 [2] PMID: 11501494
1	Vascular cell adhesion protein 1	VCAM1	P19320	1	80	[1] PMID: 30447136 [2] PMID: 20109049
1	Caspase 1	CASP1	P29466	1	80	PMID: 27506874
1	C-C chemokine receptor type 1	CCR1	P32246	1	80	PMID: 33188570
1	Sodium/calcium exchanger 1	SLC8A1	P32418	1	75	[1] PMID: 32457494 [2] PMID: 27879314
1	Interleukin 13	IL13	P35225	1	80	PMID: 23533546
1	Caspase 3	CASP3	P42574	1	80	PMID: 28255175
1	Caspase 7	CASP7	P55210	1	80	PMID: 28255175
1	Protein S100-A12	S100A12	P80511	1	80	PMID: 30447136
1	Nuclear factor of activated T-cells, cytoplasmic 2, NF-ATc2, NFATc2	NFATC2 // NFAT1	Q13469	1	85	[1] PMID: 23533546 [2] PMID: 18182578
1	Interleukin-18	IL18	Q14116	1	85	PMID: 32457494
1	Advanced glycosylation end product-specific receptor	RAGE	Q15109	1	80	PMID: 30447136
1	NACHT, LRR and PYD domains-containing protein 3	NLRP3	Q96P20	1	85	PMID: 27506874
1	C-X-C motif chemokine 16	CXCL16	Q9H2A7	1	75	[1] PMID: 33082496 [2] PMID: 33188570 [3] UniProtKB: CXL16_HUMAN
1	Low affinity immunoglobulin gamma Fc region receptor II-c	FCGR2C	P31995	1	85	PMID: 27506874
2	Nuclear factor of activated T-cells, cytoplasmic 1	NFATC1	O95644	1	75	[1] PMID: 29983864 [2] PMID: 24903211 [3] PMID: 23533546
2	Transforming growth factor beta-1 proprotein	TGFB	P01137	1	80	PMID: 32200494
2	Tumor necrosis factor	TNF	P01375	1	85	PMID: 27506874
2	Interferon gamma	IFNG	P01579	1	80	PMID: 32283413
2	HLA class I histocompatibility antigen, B alpha chain	HLA-B	P01889	9	75	PMID: 19190534
2	C-X-C motif chemokine 10	CXCL10	P02778	1	80	[1] PMID: 33188570 [2] PMID: 32989803 [3] PMID: 25605650
2	Interleukin 4	IL4	P05112	1	80	PMID: 32283413
2	Interleukin 6	IL6	P05231	1	85	PMID: 25585854
2	C-C motif chemokine 5	CCL5	P13501	1	80	[1] PMID: 33188570 [2] PMID: 10023774
2	Protein C-ets-1	ETS1	P14921	-1	75	[1] PMID: 29983864 [2] PMID: 29983864 [3] UniProtKB: ETS1_HUMAN
2	Cytotoxic T-lymphocyte protein 4	CTLA4	P16410	-1	80	PMID: 29983864
2	T-cell surface glycoprotein CD3 zeta chain	CD247	P20963	-1	75	[1] PMID: 29983864 [2] PMID: 29983864
2	Interleukin 10	IL10	P22301	9	80	[1] PMID: 32283413 [2] PMID: 27506874 [3] PMID: 9672143
2	CD40 ligand	CD40L	P29965	1	75	[1] PMID: 32457494 [2] PMID: 15367912
2	C-C chemokine receptor type 7	CCR7	P32248	1	75	[1] PMID: 33188570 [2] PMID: 20166878
2	Beta catenin	CTNB	P35222	-1	75	PMID: 29983864
2	C-X-C chemokine receptor type 3	CXCR3	P49682	1	80	[1] PMID: 33188570 [2] PMID: 32989803 [3] PMID: 25605650
2	Interleukin 2	IL2	P60568	1	80	PMID: 32283413
2	Nuclear factor of activated T-cells, cytoplasmic 2, NF-ATc2, NFATc2	NFATC2	Q13469	1	85	PMID: 23533546
2	programmed cell death 1	PDCD1	Q15116	-1	75	[1] PMID: 29983864 [2] PMID: 29983864
2	Interleukin 17 alpha	IL17A	Q16552	1	85	PMID: 25585854
2	B- and T-lymphocyte attenuator	BTLA	Q7Z6A9	-1	75	[1] PMID: 29983864 [2] PMID: 29983864
2	Inositol 1,4,5-trisphosphate 3-kinase C	ITPKC	Q96DU7	-1	75	[1] PMID: 32457494 [2] PMID: 24744086
2	Forkhead box protein P3	FOXP3	Q9BZS1	-1	80	PMID: 25585854
2	Interleukin 23	IL23	Q9NPF7	1	85	PMID: 27506874
3	Immunoglobulin heavy constant epsilon	IGHE	P01854	1	75	[1] PMID: 23533546 [2] PMID: 23115732
3	Immunoglobulin heavy constant gamma 1	IGG	P01857	1	85	PMID: 27506874
3	Immunoglobulin heavy constant mu	IGM	P01871	1	85	PMID: 27506874
3	Immunoglobulin heavy constant alpha 1	IGA	P01876	1	90	PMID: 27506874
3	Low affinity immunoglobulin gamma Fc region receptor II-c	FCGR2C	P31995	1	85	PMID: 27506874
3	Interleukin 4	IL4	P05112	1	80	PMID: 23533546
3	Nuclear factor NF-kappa-B p105 subunit	NFKB	P19838	1	80	PMID: 23533546
3	Interleukin-4 receptor subunit alpha	IL4R	P24394	1	80	PMID: 23533546
3	Tumor necrosis factor receptor superfamily member 5	CD40	P25942	1	75	[1] PMID: 32457494 [2] PMID: 15367912
3	Signal transducer and activator of transcription 6	STAT6	P42226	1	80	PMID: 23533546
3	Tyrosine-protein kinase Blk	BLK	P51451	-1	75	[1] PMID: 31263461 [2] PMID: 24023612
3	B- and T-lymphocyte attenuator	BTLA	Q7Z6A9	-1	75	[1] PMID: 29983864 [2] PMID: 29983864
3	Tumor necrosis factor receptor superfamily member 13C	TNFRSF13C	Q96RJ3	1	75	PMID: 32173601
3	Tumor necrosis factor ligand superfamily member 13B	TNFSF13B	Q9Y275	1	85	PMID: 32173601
4	Ficolin-1	FCN1	O00602	1	80	PMID: 28900133
4	Complement factor B	CFB	P00751	-1	80	PMID: 25938736
4	Complement C3	C3	P01024	1	85	[1] PMID: 26497060 [2] PMID: 25938736
4	Complement C5	C5	P01031	1	80	[1] PMID: 33786417 [2] PMID: 25938736
4	Complement C1q subcomponent subunit A	C1Q	P02745	-1	80	PMID: 25938736
4	Complement factor H	CFH	P08603	-1	80	PMID: 29207079
4	Mannose-binding protein C	MBL2	P11226	1	75	[1] PMID: 32457494 [2] PMID: 20374367
4	Mannan-binding lectin serine protease 1	MASP1	P48740	-1	80	PMID: 25938736
5	Urotensin-2	UTS2	O95399	1	80	[1] PMID: 28753597 [2] PMID: 28753597
5	Haptoglobin	HP	P00738	1	80	[1] PMID: 28900133 [2] DOI: 10.1155/2020/6062436
5	Antithrombin‑III	SERPINC1	P01008	-1	80	PMID: 29207079
5	Metalloproteinase inhibitor 1	TIMP1	P01033	1	75	[1] PMID: 19190534 [2] PMID: 16990356
5	Kininogen‑1	KNG1	P01042	-1	80	PMID: 29207079
5	Tumor necrosis factor	TNF	P01375	1	80	[1] PMID: 24744086 [2] PMID: 11529928 [3] PMID: 32283413
5	Interferon gamma	IFNG	P01579	1	85	[1] PMID: 27506874 [2] PMID: 15322214
5	Interleukin 1 beta	IL1B	P01584	1	80	PMID: 32283413
5	Fibronectin	FN1	P02751	-1	80	PMID: 29207079
5	Interstitial collagenase	MMP1	P03956	1	80	[1] PMID: 16990356 [2] PMID: 16191276
5	Platelet-derived growth factor subunit A	PDGF	P04085	1	85	[1] PMID: 21447126 [2] PMID: 10806856
5	Plasminogen activator inhibitor 1	PAI1	P05121	1	80	PMID: 16990356
5	Endothelin	END1	P05305	1	80	[1] PMID: 21447126 [2] PMID: 7509988
5	72 kDa type IV collagenase	MMP2	P08253	1	80	[1] PMID: 16990356 [2] PMID: 12692003
5	Stromelysin-1	MMP3	P08254	1	80	[1] PMID: 19190534 [2] PMID: 16100452 [3] PMID: 18810583
5	High mobility group protein B1	HMGB1	P09429	1	75	[1] PMID: 31611559 [2]PMID: 27342882
5	Matrix metalloproteinase-9	MMP9	P14780	1	90	[1] PMID: 24744086 [2] PMID: 28977831 [3] PMID: 20534943
5	Protein C-ets-1	ETS1	P14921	-1	75	[1] PMID: 29983864 [2] PMID: 29983864 [3] UniProtKB: ETS1_HUMAN
5	Vascular endothelial growth factor	VEGF	P15692	1	85	[1] PMID: 24479564 [2] PMID: 27073442
5	Metalloproteinase inhibitor 2	TIMP2	P16035	1	75	[1] PMID: 19190534 [2] PMID: 16990356
5	Vascular endothelial growth factor receptor 1	VEGFR1	P17948	1	80	PMID: 19190534
5	Neutrophil collagenase	MMP8	P22894	1	80	[1] PMID: 28002448 [2] PMID: 28977831
5	Stromelysin-3	MMP11	P24347	1	75	[1] PMID: 23533546 [2] PMID: 20230842
5	Vascular endothelial growth factor receptor 2	VEGFR2	P35968	1	80	PMID: 19190534
5	Collagenase 3	MMP13	P45452	1	80	[1] PMID: 23533546 [2] PMID: 31263461
5	Gasdermin-D (N-terminal)	GSDMD	P57764	1	80	[1] PMID: 31611559
5	Advanced glycosylation end product-specific receptor	RAGE	Q15109	1	80	[1] PMID: 31611559

## Sheet: 7.anti-MAG
	Condition Name:	Ig M anti-myelin-associated glycoprotein paraprotein-associated peripheral neuropathy (anti-MAG IgM MGUS)
	Pubmed Search:	(“IgM" [Title/Abstract] OR "Anti-myelin-associated Glycoprotein" [Title/Abstract] OR "Anti-MAG" [Title/Abstract] OR "Paraprotein" [Title/Abstract] OR "Paraproteinaemic" [Title/Abstract]) AND "Peripheral" [Title/Abstract] AND ("Neuropathies” [Title] OR "Neuropathies” [Title])) AND ("Pathophysiology" [Title/Abstract] OR "Pathogenesis"[Title/Abstract] OR "Molecular"[Title/Abstract]) AND Review[ptyp]
MOTIVE ID	MOTIVE_NAME	MOTIVE Level (C or S or C;S)	Number of effector proteins
1	Dysregulated B cell response [Autoantibodies]_anti-MAG	C	12
2	Complement System Activation [Complement-mediated cell cytotoxicity]_anti-MAG	C	13
MOTIVE ID	Effector Protein (Name)	Effector Protein (ShortName)	Effector Protein (Uniprot)	Causative Effect (+1, -1)	Relevance (100-75)	Reference
1	Myelin-associated glycoprotein	MAG	P20916	-1	90	PMID: 31443948
1	Myelin protein P0	MPZ	P25189	-1	80	PMID: 12429589
1	Neural cell adhesion molecule 1	NCAM1	P13591	-1	80	PMID: 12429589
1	Neural cell adhesion molecule 2	NCAM2	O15394	-1	80	PMID: 12429589
1	Peripheral myelin protein 22	PMP22	Q01453	-1	80	PMID: 12429589
1	Immunoglobulin heavy constant mu	IGHM	P01871	1	85	PMID: 20842571
1	Myelin proteolipid protein	PLP1	P60201	-1	85	[1] PMID: 9858842 [2] PMID: 12429589
1	Myelin basic protein	MBP	P02686	-1	85	[1] PMID: 16794783 [2] PMID: 12429589
1	Myelin-associated glycoprotein	MAG	P20916	-1	85	[1] PMID: 19156870 [2] PMID: 12429589
1	Myelin protein P0	MPZ	P25189	-1	85	[1] PMID:30679613 [2] PMID: 17502419 [3] PMID: 12429589
1	Peripheral myelin protein 22	PMP22	Q01453	-1	85	[1] PMID: 10697408 [2] PMID: 12429589
1	Myelin P2 protein	PMP2	P02689	-1	85	[1] PMID: 19737434 [2] PMID: 12429589
2	Complement C3	C3	P01024	1	90	PMID: 31443948
2	Complement C1q subcomponent subunit A	C1QA	P02745	1	90	PMID: 1689461
2	Complement C1q subcomponent subunit B	C1QB	P02746	1	90	PMID: 1689461
2	Complement C1q subcomponent subunit C	C1QC	P02747	1	90	PMID: 1689461
2	C4b-binding protein alpha chain	C4BPA	P04003	-1	90	PMID: 1689461
2	Complement C5	C5	P01031	1	90	PMID: 1689461
2	Complement component C6	C6	P13671	1	90	PMID: 1689461
2	Complement component C7	C7	P10643	1	90	PMID: 1689461
2	Complement component C8 alpha	C8A	P07357	1	90	PMID: 1689461
2	Complement component C8 beta	C8B	P07358	1	90	PMID: 1689461
2	Complement component C8 gamma	C8C	P07360	1	90	PMID: 1689461
2	Complement component C9	C9	P02748	1	90	PMID: 1689461
2	Vitamin K-dependent protein S	PROS1	P07225	-1	90	PMID: 1689461

## Sheet: 8.LEMS
	Condition Name:	Lambert-Eaton Myasthenic Syndrome (LEMS)
	Pubmed Search:	(“Lambert-Eaton Myasthenic Syndrome” [Title] OR "LEMS" [Title]) AND ("Pathophysiology" [title/abstract] OR "Pathogenesis" [title/abstract] OR "Molecular" [Title/Abstract]) AND Review[ptyp]
MOTIVE ID	MOTIVE_NAME	MOTIVE Level (C or S or C;S)	Number of effector proteins
1	Dysregulated B cell response [Autoantibodies]_LEMS	C	5
2	Complement System Activation [Complement-mediated cell cytotoxicity]_LEMS	C	6
3	Synaptic dysfunction_LEMS	C;S	20
4	Muscular atrophy_LEMS	S	0
MOTIVE ID	Effector Protein (Name)	Effector Protein (ShortName)	Effector Protein (Uniprot)	Causative Effect (+1, -1)	Relevance (100-75)	Reference
1	Voltage-dependent calcium channel subunit alpha-2/delta-1	CACNA2D1	P54289	-1	85	[1] PMID: 24862203 [2] DOI: 10.4172/2155-9562.1000369
1	Immunoglobulin heavy constant gamma 1	IGHG1	P01857	1	85	PMID: 10616683
1	Immunoglobulin heavy constant gamma 2	IGHG2	P01859	1	85	PMID: 10616683
1	Immunoglobulin heavy constant gamma 3	IGHG3	P01860	1	85	PMID: 10616683
1	Immunoglobulin heavy constant gamma 4	IGHG4	P01861	1	85	PMID: 10616683
2	Complement C6	C6	P13671	1	85	PMID: 33005040
2	Complement C7	C7	P10643	1	85	PMID: 33005040
2	Complement C8A	C8A	P07357	1	85	PMID: 33005040
2	Complement C8B	C8B	P07358	1	85	PMID: 33005040
2	Complement C9	C9	P02748	1	85	PMID: 33005040
3	Brain-derived neurotrophic factor	BDNF	P23560	-1	90	PMID: 18653248
3	Protein bassoon	BSN	Q9UPA5	-1	85	PMID: 25065299
3	Voltage-dependent P/Q-type calcium channel subunit alpha-1A	CACNA1A	O00555	-1	100	PMID: 31191084
3	Voltage-dependent N-type calcium channel subunit alpha-1B	CACNA1B	Q00975	-1	95	PMID: 31191084
3	Muscarinic acetylcholine receptor M1	CHRM1	P11229	-1	90	PMID: 18653248
3	ELKS/Rab6-interacting/CAST family member 1	ERC1	Q8IUD2	-1	85	PMID: 25065299
3	ERC protein 2	ERC2	O15083	-1	85	PMID: 25065299
3	Interleukin-10	IL10	P22301	1	90	PMID: 12864989
3	Laminin subunit beta-2	LAMB2	P55268	-1	90	PMID: 25065299
3	Neurotrophin-4	NTF4	P34130	-1	90	PMID: 18653248
3	BDNF/NT-3 growth factors receptor	NTRK2	Q16620	-1	90	PMID: 18653248
3	Protein piccolo	PCLO	Q9Y6V0	-1	85	PMID: 25065299
3	Synaptosomal-associated protein 25	SNAP25	P60880	-1	95	PMID: 18653248
3	Syntaxin-1A	STX1A	Q16623	-1	95	PMID: 18653248
3	Syntaxin-1B	STX1B	P61266	-1	95	PMID: 18653248
3	Synaptophysin	SYP	P08247	1	85	PMID: 18653248
3	Synaptotagmin-1	SYT1	P21579	-1	95	PMID: 18653248
3	Synaptotagmin-2	SYT2	Q8N9I0	-1	95	PMID: 18653248
3	Tumor necrosis factor	TNF	P01375	1	90	PMID: 12864989

## Sheet: 9.MG
	Condition Name:	Myasthenia Gravis (MG)
	Pubmed Search:	(“Myasthenia Gravis” [title]) AND ("Pathophysiology" [Title] OR "Pathogenesis" [Title] OR "Molecular" [title]) AND Review[ptyp]
MOTIVE ID	MOTIVE_NAME	MOTIVE Level (C or S or C;S)	Number of effector proteins
1	Dysregulated B cell response [Autoantibodies]_MG	C	11
2	T cell-mediated response [Th1 and Th17 response]_MG	C	12
3	Complement System Activation [Complement-mediated cell cytotoxicity]_MG	C	11
4	Synaptic dysfunction_MG	C;S	15
5	Muscular atrophy_MG	S	19
MOTIVE ID	Effector Protein (Name)	Effector Protein (ShortName)	Effector Protein (Uniprot)	Causative Effect (+1, -1)	Relevance (100-75)	Reference
1	B-cell lymphoma 6 protein	BCL6	P41182	1	90	PMID: 28940642
1	C-X-C chemokine receptor type 5	CXCR5	P32302	1	90	PMID: 28940642
1	Interleukin-27 subunit beta	EBI3	Q14213	-1	80	PMID: 28940642
1	Forkhead box protein P3	FOXP3	Q9BZS1	-1	80	PMID: 28940642
1	Interleukin-10	IL10	P22301	-1	90	PMID: 28940642
1	Interleukin-12 subunit alpha	IL12A	P29459	-1	80	PMID: 28940642
1	PR domain zinc finger protein 1	PRDM1	O75626	-1	80	PMID: 28940642
1	Transforming growth factor beta-1 proprotein	TGFB1	P01137	-1	90	PMID: 28940642
1	Acetylcholine receptor subunit alpha	CHRNA1	P02708	-1	80	PMID: 28940642
1	Immunoglobulin heavy constant gamma 1	IGHG1	P01857	1	80	PMID: 28940642
1	Immunoglobulin heavy constant gamma 3	IGHG3	P01860	1	80	PMID: 28940642
2	Cytotoxic T-lymphocyte protein 4	CTLA4	P16410	9	85	PMID: 28940642
2	C-X-C motif chemokine 13	CXCL13	O43927	1	85	PMID: 28940642
2	HLA class II histocompatibility antigen, DQ alpha 1 chain	HLA-DQA1	P01909	9	90	PMID: 28940642
2	Inducible T-cell costimulator	ICOS	Q9Y6W8	1	85	PMID: 28940642
2	Interferon gamma	IFNG	P01579	1	95	PMID: 28940642
2	Interleukin-17A	IL17A	Q16552	1	95	PMID: 28940642
2	Interleukin-21 (IL-21) (Za11)	IL21	Q9HBE4	1	85	PMID: 28940642
2	Programmed cell death protein 1	PDCD1	Q15116	1	85	PMID: 28940642
2	Tyrosine-protein phosphatase non-receptor type 22	PTPN22	Q9Y2R2	9	85	PMID: 28940642
2	Tumor necrosis factor alpha-induced protein 3	TNFAIP3	P21580	9	85	PMID: 28940642
2	Tumor necrosis factor receptor superfamily member 11A	TNFRSF11A	Q9Y6Q6	9	85	PMID: 28940642
2	TNFAIP3-interacting protein 1 (A20-binding inhibitor of NF-kappa-B activation 1) (ABIN-1) (HIV-1 Nef-interacting protein) (Nef-associated factor 1) (Naf1) (Nip40-1) (Virion-associated nuclear shuttling protein) (VAN) (hVAN)	TNIP1	Q15025	9	85	PMID: 28940642
3	Complement C2	C2	P06681	1	75	PMID: 29266249
3	Complement C3	C3	P01024	1	80	PMID: 29266249
3	Complement C5	C5	P01031	1	80	PMID: 29266249
3	Complement C6	C6	P13671	1	80	PMID: 29266249
3	Complement C7	C7	P10643	1	80	PMID: 29266249
3	Complement C8 alpha chain	C8A	P07357	1	80	PMID: 29266249
3	Complement C8 beta chain	C8B	P07358	1	80	PMID: 29266249
3	Complement C9	C9	P02748	1	80	PMID: 29266249
3	Complement decay-accelerating factor	CD55	P08174	-1	75	PMID: 29266249
3	CD59 glycoprotein	CD59	P13987	-1	75	PMID: 29266249
3	Complement component C1q receptor	CD93	Q9NPY3	-1	75	PMID: 29266249
4	Agrin	AGRN	O00468	-1	85	PMID: 27408701
4	Cholinesterase	BCHE	P06276	1	90	PMID: 31029532
4	Calpain-1 catalytic subunit	CAPN1	P07384	1	80	PMID: 27408701
4	Caspase-3	CASP3	P42574	1	80	PMID: 27408701
4	Cyclin-dependent-like kinase 5, EC 2.7.11.1	CDK5	Q00535	1	80	PMID: 27408701
4	Neuronal acetylcholine receptor subunit alpha-10	CHRNA10	Q9GZZ6	-1	100	PMID: 31029532
4	Neuronal acetylcholine receptor subunit alpha-9	CHRNA9	Q9UGM1	-1	100	PMID: 31029532
4	Acetylcholine receptor subunit beta	CHRNB1	P11230	-1	85	PMID: 27408701
4	Protein Dok-7	DOK7	Q18PE1	-1	85	PMID: 27408701
4	Inositol 1,4,5-trisphosphate receptor type 1	ITPR1	Q14643	1	80	PMID: 27408701
4	Inositol 1,4,5-trisphosphate receptor type 2	ITPR2	Q14571	1	80	PMID: 27408701
4	Inositol 1,4,5-trisphosphate receptor type 3	ITPR3	Q14573	1	80	PMID: 27408701
4	Low-density lipoprotein receptor-related protein 4	LRP4	O75096	-1	90	PMID: 27408701
4	Muscle, skeletal receptor tyrosine-protein kinase	MUSK	O15146	-1	95	PMID: 31029532
4	43 kDa receptor-associated protein of the synapse	RAPSN	Q13702	-1	85	PMID: 27408701
5	RAC-alpha serine/threonine-protein kinase	AKT1	P31749	-1	90	PMID: 31029532
5	Glycogen synthase kinase-3 beta	GSK3B	P49841	-1	90	[1] PMID: 31029532 [2] PMID: 21798082
5	Insulin-like growth factor I	IGF1	P05019	-1	90	PMID: 31029532
5	Inhibitor of nuclear factor kappa-B kinase subunit beta (I-kappa-B-kinase beta) (IKK-B) (IKK-beta) (IkBKB) (EC 2.7.11.10) (I-kappa-B kinase 2) (IKK2) (Nuclear factor NF-kappa-B inhibitor kinase beta) (NFKBIKB)	IKBKB	O14920	1	75	PMID: 12676746
5	Interleukin-10	IL10	P22301	-1	80	PMID: 25627031
5	Interleukin-1 beta	IL1B	P01584	1	80	PMID: 25627031
5	Interleukin-6	IL6	P05231	1	85	PMID: 25627031
5	Interleukin-6 receptor subunit alpha	IL6R	P08887	1	85	PMID: 25627031
5	Insulin receptor substrate 1	IRS1	P35568	-1	90	[1] PMID: 31029532 [2] PMID: 21798082
5	Mitogen-activated protein kinase 11	MAPK11	Q15759	1	80	PMID: 12676746
5	Mitogen-activated protein kinase 12 (MAP kinase 12) (MAPK 12) (EC 2.7.11.24) (Extracellular signal-regulated kinase 6) (ERK-6) (Mitogen-activated protein kinase p38 gamma) (MAP kinase p38 gamma) (Stress-activated protein kinase 3)	MAPK12	P53778	1	80	PMID: 12676746
5	Mitogen-activated protein kinase 13	MAPK13	O15264	1	80	PMID: 12676746
5	Mitogen-activated protein kinase 14	MAPK14	Q16539	1	80	PMID: 12676746
5	Serine/threonine-protein kinase mTOR	MTOR	P42345	-1	90	[1] PMID: 31029532 [2] PMID: 21798082
5	3-phosphoinositide-dependent protein kinase 1	PDPK1	O15530	-1	90	[1] PMID: 31029532 [2] PMID: 21798082
5	Phosphatidylinositol 3-kinase regulatory subunit alpha	PIK3R1	P27986	-1	90	[1] PMID: 31029532 [2] PMID: 21798082
5	Phosphatidylinositol 3-kinase regulatory subunit beta	PIK3R2	O00459	-1	90	[1] PMID: 31029532 [2] PMID: 21798082
5	Phosphatidylinositol 3-kinase regulatory subunit gamma	PIK3R3	Q92569	-1	90	[1] PMID: 31029532 [2] PMID: 21798082
5	Tumor necrosis factor	TNF	P01375	1	80	PMID: 25627031

[truncated: 17 more sheets: 10.SPS, 11.DM, 12.BSRC, 13.HSP, 14.RRMS, 15.ICE, 16.PPS, 17.JIA, 18.APS, 19.sRA, 20.SD, 21.FS, 22.MAS, 23.PAN, 24.CD, 25.ALD, 26.IBM]
