# Supplementary material for: Systems biology and artificial intelligence analysis highlights the pleiotropic effect of IVIg therapy in autoimmune diseases with a predominant role on B cells and complement system
Source: Front Immunol. 2022 Sep 30;13:901872. doi: 10.3389/fimmu.2022.901872 (PMC9563374; doi:10.3389/fimmu.2022.901872)
Supplement: Supplementary file 3 [file Table_3.xlsx]

## Sheet: Table S3
Table S3. Results of the hypergeometric enrichment analysis for the set proteins defined by the disease custers (proteins present in the DB cluster but not in the UPB cluster [DB w/o UPB], proteins specifically present in DB cluster [only DB], and proteins specifically present in UPB cluster [only-UPB])
DATABASE SOURCE	SET_NAME	ORIGINAL SET SIZE (number of proteins)	DB w/o UPB Intersection Size	DB w/o UPB FDR (adj p-value)	Only DB Intersection Size	Only DB FDR (adj p-value)	Only UPB Intersection Size	Only UPB FDR (adj p-value)
GO_BIOLOGICAL_PROCESS	complement activation	36	29	2.29605e-08	_	_	_	_
GO_BIOLOGICAL_PROCESS	complement activation, classical pathway	31	25	3.9923e-07	_	_	_	_
GO_BIOLOGICAL_PROCESS	humoral immune response mediated by circulating immunoglobulin	32	25	9.34717e-07	_	_	_	_
KEGG	05322_Systemic lupus erythematosus	14	14	9.50017e-07	_	_	_	_
GO_BIOLOGICAL_PROCESS	activation of immune response	89	49	9.8925e-07	_	_	_	_
GO_BIOLOGICAL_PROCESS	immunoglobulin mediated immune response	40	28	2.90326e-06	_	_	_	_
GO_BIOLOGICAL_PROCESS	B cell mediated immunity	40	28	2.90326e-06	_	_	_	_
GO_BIOLOGICAL_PROCESS	adaptive immune response	104	53	4.39237e-06	_	_	_	_
GO_BIOLOGICAL_PROCESS	adaptive immune response based on somatic recombination of immune receptors built from immunoglobulin superfamily domains	68	39	8.2935e-06	_	_	_	_
GO_BIOLOGICAL_PROCESS	regulation of complement activation	34	24	2.2636e-05	_	_	_	_
GO_BIOLOGICAL_PROCESS	regulation of humoral immune response	42	27	5.80303e-05	_	_	_	_
GO_BIOLOGICAL_PROCESS	positive regulation of immune system process	236	92	7.82273e-05	_	_	_	_
GO_BIOLOGICAL_PROCESS	positive regulation of immune response	154	66	0.000183372	_	_	_	_
GO_CELLULAR_COMPONENT	blood microparticle	38	24	0.000514821	_	_	_	_
GO_BIOLOGICAL_PROCESS	humoral immune response	81	40	0.000832978	_	_	_	_
KEGG	04114_Oocyte meiosis	14	11	0.001916	10	0.000276415	_	_
KEGG	04370_VEGF signaling pathway	14	11	0.001916	9	0.00107571	_	_
KEGG	04611_Platelet activation	26	17	0.001916	12	0.00174719	_	_
KEGG	04610_Complement and coagulation cascades	22	15	0.001916	_	_	_	_
GO_BIOLOGICAL_PROCESS	regulation of immune system process	315	110	0.00211371	_	_	_	_
GO_BIOLOGICAL_PROCESS	regulation of immune response	213	81	0.00211371	_	_	_	_
GO_BIOLOGICAL_PROCESS	immune effector process	183	72	0.00211371	_	_	_	_
KEGG	05133_Pertussis	33	19	0.00296102	_	_	_	_
GO_BIOLOGICAL_PROCESS	immune system process	413	135	0.00305529	_	_	_	_
GO_BIOLOGICAL_PROCESS	positive regulation of biological process	521	161	0.00323247	_	_	_	_
KEGG	04914_Progesterone-mediated oocyte maturation	17	12	0.00346919	11	0.000276415	_	_
GO_BIOLOGICAL_PROCESS	T cell costimulation	21	15	0.00377026	_	_	_	_
KEGG	05150_Staphylococcus aureus infection	22	14	0.00447944	_	_	_	_
GO_CELLULAR_COMPONENT	plasma membrane	433	139	0.00563919	_	_	_	_
GO_CELLULAR_COMPONENT	cell periphery	436	139	0.00654302	_	_	_	_
GO_BIOLOGICAL_PROCESS	lymphocyte mediated immunity	62	31	0.006701	_	_	_	_
KEGG	04261_Adrenergic signaling in cardiomyocytes	16	11	0.00752496	9	0.00174719	_	_
GO_BIOLOGICAL_PROCESS	lymphocyte costimulation	22	15	0.00820524	_	_	_	_
GO_BIOLOGICAL_PROCESS	complement activation, alternative pathway	10	9	0.00856136	_	_	_	_
KEGG	04728_Dopaminergic synapse	12	9	0.0089228	8	0.00127339	_	_
GO_CELLULAR_COMPONENT	membrane attack complex	7	7	0.0091162	_	_	_	_
KEGG	04660_T cell receptor signaling pathway	34	18	0.0102574	14	0.00174719	_	_
GO_BIOLOGICAL_PROCESS	immune response	330	111	0.0118895	_	_	_	_
GO_BIOLOGICAL_PROCESS	leukocyte mediated immunity	130	53	0.0122191	_	_	_	_
KEGG	04750_Inflammatory mediator regulation of TRP channels	17	11	0.0122804	10	0.00107571	_	_
GO_BIOLOGICAL_PROCESS	antigen receptor-mediated signaling pathway	35	20	0.0146813	_	_	_	_
KEGG	05142_Chagas disease (American trypanosomiasis)	52	24	0.0151719	_	_	_	_
GO_BIOLOGICAL_PROCESS	regulation of biological process	648	186	0.0158864	_	_	_	_
KEGG	04664_Fc epsilon RI signaling pathway	13	9	0.0159592	8	0.00174719	_	_
KEGG	04960_Aldosterone-regulated sodium reabsorption	9	7	0.0160144	7	0.00112467	_	_
KEGG	04961_Endocrine and other factor-regulated calcium reabsorption	7	6	0.0160144	5	0.00808473	_	_
KEGG	05320_Autoimmune thyroid disease	7	6	0.0160144	_	_	_	_
KEGG	05330_Allograft rejection	7	6	0.0160144	_	_	_	_
KEGG	04912_GnRH signaling pathway	16	10	0.0198324	9	0.00174719	_	_
KEGG	04919_Thyroid hormone signaling pathway	21	12	0.0199875	11	0.00127339	_	_
KEGG	04020_Calcium signaling pathway	29	15	0.0209233	10	0.0275423	_	_
GO_BIOLOGICAL_PROCESS	regulation of tolerance induction	9	8	0.0234891	_	_	_	_
GO_BIOLOGICAL_PROCESS	phagocytosis, recognition	9	8	0.0234891	_	_	_	_
GO_BIOLOGICAL_PROCESS	phagocytosis	44	23	0.0234891	_	_	_	_
KEGG	04910_Insulin signaling pathway	19	11	0.0241596	11	0.000855362	_	_
KEGG	05416_Viral myocarditis	12	8	0.0264076	_	_	_	_
GO_BIOLOGICAL_PROCESS	regulation of immune effector process	131	52	0.0278319	_	_	_	_
GO_BIOLOGICAL_PROCESS	response to stimulus	646	185	0.0278319	_	_	_	_
GO_BIOLOGICAL_PROCESS	regulation of lymphocyte activation	125	50	0.0291726	_	_	_	_
GO_BIOLOGICAL_PROCESS	positive regulation of leukocyte activation	110	45	0.0345383	_	_	_	_
GO_BIOLOGICAL_PROCESS	positive regulation of lymphocyte activation	101	42	0.0355841	_	_	_	_
GO_BIOLOGICAL_PROCESS	immune response-regulating signaling pathway	68	31	0.0355841	_	_	_	_
GO_BIOLOGICAL_PROCESS	immune response-regulating cell surface receptor signaling pathway	68	31	0.0355841	_	_	_	_
KEGG	04022_cGMP-PKG signaling pathway	20	11	0.0356732	10	0.00225878	_	_
KEGG	04720_Long-term potentiation	8	6	0.0356732	6	0.00226121	_	_
KEGG	04918_Thyroid hormone synthesis	6	5	0.0356732	5	0.00336157	_	_
GO_BIOLOGICAL_PROCESS	regulation of dendritic cell differentiation	6	6	0.0373654	_	_	_	_
GO_BIOLOGICAL_PROCESS	positive regulation of cell activation	114	46	0.0373654	_	_	_	_
GO_CELLULAR_COMPONENT	immunoglobulin complex	8	7	0.0376184	_	_	_	_
GO_CELLULAR_COMPONENT	immunoglobulin complex, circulating	8	7	0.0376184	_	_	_	_
GO_MOLECULAR_FUNCTION	phosphotransferase activity, alcohol group as acceptor	46	24	0.0377666	19	0.00419505	_	_
GO_MOLECULAR_FUNCTION	kinase activity	48	24	0.0377666	19	0.00422663	_	_
GO_MOLECULAR_FUNCTION	transferase activity, transferring phosphorus-containing groups	49	24	0.0377666	19	0.00422663	_	_
GO_MOLECULAR_FUNCTION	protein kinase activity	43	22	0.0377666	17	0.00537094	_	_
GO_MOLECULAR_FUNCTION	antigen binding	18	12	0.0377666	_	_	_	_
GO_MOLECULAR_FUNCTION	signaling receptor activity	147	56	0.0377666	_	_	_	_
GO_MOLECULAR_FUNCTION	molecular transducer activity	147	56	0.0377666	_	_	_	_
GO_MOLECULAR_FUNCTION	transmembrane receptor protein tyrosine kinase activity	8	7	0.0377666	_	_	_	_
GO_MOLECULAR_FUNCTION	immunoglobulin receptor binding	8	7	0.0377666	_	_	_	_
KEGG	04662_B cell receptor signaling pathway	18	10	0.0436316	9	0.00361196	_	_
KEGG	04666_Fc gamma R-mediated phagocytosis	13	8	0.0436316	_	_	_	_
KEGG	04024_cAMP signaling pathway	30	_	_	13	0.00174719	_	_
KEGG	05205_Proteoglycans in cancer	53	_	_	18	0.00297589	_	_
KEGG	04140_Regulation of autophagy	25	_	_	11	0.00349701	_	_
KEGG	04270_Vascular smooth muscle contraction	12	_	_	7	0.00472082	_	_
GO_MOLECULAR_FUNCTION	transferase activity	68	_	_	23	0.00537094	_	_
KEGG	04722_Neurotrophin signaling pathway	27	_	_	11	0.00671496	_	_
KEGG	04068_FoxO signaling pathway	32	_	_	12	0.00860057	_	_
KEGG	04152_AMPK signaling pathway	14	_	_	7	0.0122272	_	_
KEGG	04070_Phosphatidylinositol signaling system	5	_	_	4	0.0122272	_	_
KEGG	04911_Insulin secretion	5	_	_	4	0.0122272	_	_
KEGG	04913_Ovarian steroidogenesis	5	_	_	4	0.0122272	_	_
KEGG	04150_mTOR signaling pathway	22	_	_	9	0.0145188	_	_
KEGG	04713_Circadian entrainment	8	_	_	5	0.0145188	_	_
KEGG	04740_Olfactory transduction	3	_	_	3	0.0157834	_	_
KEGG	04962_Vasopressin-regulated water reabsorption	3	_	_	3	0.0157834	_	_
KEGG	05110_Vibrio cholerae infection	3	_	_	3	0.0157834	_	_
KEGG	05146_Amoebiasis	15	_	_	7	0.0158491	_	_
KEGG	04917_Prolactin signaling pathway	23	_	_	9	0.0175703	_	_
KEGG	04360_Axon guidance	12	_	_	6	0.0190051	_	_
KEGG	04723_Retrograde endocannabinoid signaling	12	_	_	6	0.0190051	_	_
KEGG	04915_Estrogen signaling pathway	16	_	_	7	0.0220588	_	_
KEGG	05213_Endometrial cancer	13	_	_	6	0.0285886	_	_
KEGG	04932_Non-alcoholic fatty liver disease (NAFLD)	25	_	_	9	0.0285886	_	_
KEGG	04725_Cholinergic synapse	17	_	_	7	0.0296945	_	_
KEGG	05210_Colorectal cancer	18	_	_	7	0.0405703	_	_
KEGG	04970_Salivary secretion	4	_	_	3	0.0405703	_	_
KEGG	04976_Bile secretion	4	_	_	3	0.0405703	_	_
KEGG	04340_Hedgehog signaling pathway	7	_	_	4	0.0405703	_	_
GO_MOLECULAR_FUNCTION	protein kinase A binding	4	_	_	4	0.0417663	_	_
GO_MOLECULAR_FUNCTION	protein serine/threonine kinase activity	26	_	_	11	0.0462837	_	_
KEGG	05020_Prion diseases	23	_	_	8	0.0485931	_	_
GO_BIOLOGICAL_PROCESS	cellular respiration	18	_	_	_	_	17	1.19844e-08
GO_CELLULAR_COMPONENT	mitochondrial matrix	22	_	_	_	_	18	5.32427e-08
GO_CELLULAR_COMPONENT	mitochondrion	80	_	_	_	_	36	1.77927e-06
GO_BIOLOGICAL_PROCESS	energy derivation by oxidation of organic compounds	22	_	_	_	_	17	4.37157e-06
GO_BIOLOGICAL_PROCESS	aerobic respiration	11	_	_	_	_	11	9.92313e-06
GO_CELLULAR_COMPONENT	mitochondrial envelope	33	_	_	_	_	19	5.897e-05
GO_BIOLOGICAL_PROCESS	respiratory electron transport chain	12	_	_	_	_	11	7.49279e-05
GO_BIOLOGICAL_PROCESS	generation of precursor metabolites and energy	31	_	_	_	_	19	7.93472e-05
GO_CELLULAR_COMPONENT	organelle envelope	47	_	_	_	_	23	9.65517e-05
GO_CELLULAR_COMPONENT	envelope	47	_	_	_	_	23	9.65517e-05
GO_CELLULAR_COMPONENT	mitochondrial membrane	31	_	_	_	_	17	0.00033134
GO_BIOLOGICAL_PROCESS	oxidation-reduction process	59	_	_	_	_	27	0.000412374
GO_BIOLOGICAL_PROCESS	oxidative phosphorylation	8	_	_	_	_	8	0.000754992
GO_MOLECULAR_FUNCTION	natural killer cell lectin-like receptor binding	8	_	_	_	_	8	0.000774404
GO_MOLECULAR_FUNCTION	oxidoreductase activity	46	_	_	_	_	22	0.000955081
GO_CELLULAR_COMPONENT	mitochondrial inner membrane	14	_	_	_	_	10	0.00130084
GO_BIOLOGICAL_PROCESS	carboxylic acid metabolic process	49	_	_	_	_	23	0.00138073
GO_BIOLOGICAL_PROCESS	small molecule catabolic process	22	_	_	_	_	14	0.00138073
GO_BIOLOGICAL_PROCESS	monocarboxylic acid metabolic process	40	_	_	_	_	20	0.00160875
GO_BIOLOGICAL_PROCESS	oxoacid metabolic process	50	_	_	_	_	23	0.00160875
GO_BIOLOGICAL_PROCESS	acyl-CoA metabolic process	7	_	_	_	_	7	0.00162941
GO_BIOLOGICAL_PROCESS	nucleoside bisphosphate metabolic process	7	_	_	_	_	7	0.00162941
GO_BIOLOGICAL_PROCESS	ribonucleoside bisphosphate metabolic process	7	_	_	_	_	7	0.00162941
GO_BIOLOGICAL_PROCESS	purine nucleoside bisphosphate metabolic process	7	_	_	_	_	7	0.00162941
GO_BIOLOGICAL_PROCESS	thioester metabolic process	7	_	_	_	_	7	0.00162941
GO_BIOLOGICAL_PROCESS	ATP synthesis coupled electron transport	7	_	_	_	_	7	0.00162941
GO_BIOLOGICAL_PROCESS	mitochondrial ATP synthesis coupled electron transport	7	_	_	_	_	7	0.00162941
GO_BIOLOGICAL_PROCESS	organic acid catabolic process	18	_	_	_	_	12	0.00169148
GO_BIOLOGICAL_PROCESS	carboxylic acid catabolic process	18	_	_	_	_	12	0.00169148
GO_BIOLOGICAL_PROCESS	ATP metabolic process	11	_	_	_	_	9	0.00174849
GO_CELLULAR_COMPONENT	organelle inner membrane	17	_	_	_	_	11	0.00174874
GO_BIOLOGICAL_PROCESS	monocarboxylic acid catabolic process	9	_	_	_	_	8	0.0018179
GO_BIOLOGICAL_PROCESS	organic acid metabolic process	53	_	_	_	_	23	0.00263938
GO_BIOLOGICAL_PROCESS	small molecule metabolic process	79	_	_	_	_	30	0.00281185
KEGG	00020_Citrate cycle (TCA cycle)	6	_	_	_	_	6	0.00569336
GO_BIOLOGICAL_PROCESS	electron transport chain	20	_	_	_	_	12	0.00622139
GO_BIOLOGICAL_PROCESS	tricarboxylic acid cycle	6	_	_	_	_	6	0.00622139
GO_BIOLOGICAL_PROCESS	cellular amide metabolic process	26	_	_	_	_	14	0.00687964
GO_CELLULAR_COMPONENT	intracellular membrane-bounded organelle	386	_	_	_	_	92	0.00738055
GO_CELLULAR_COMPONENT	respiratory chain	5	_	_	_	_	5	0.00964967
GO_CELLULAR_COMPONENT	intracellular organelle	404	_	_	_	_	94	0.0145226
GO_CELLULAR_COMPONENT	Golgi lumen	24	_	_	_	_	12	0.0145226
GO_CELLULAR_COMPONENT	intracellular organelle lumen	228	_	_	_	_	60	0.0145226
GO_BIOLOGICAL_PROCESS	sulfur compound metabolic process	16	_	_	_	_	10	0.0168509
GO_BIOLOGICAL_PROCESS	purine nucleotide metabolic process	11	_	_	_	_	8	0.0178874
GO_BIOLOGICAL_PROCESS	fatty acid metabolic process	28	_	_	_	_	14	0.0180903
GO_CELLULAR_COMPONENT	organelle membrane	160	_	_	_	_	45	0.0217807
GO_CELLULAR_COMPONENT	mitochondrial protein complex	8	_	_	_	_	6	0.0234532
GO_BIOLOGICAL_PROCESS	purine ribonucleotide metabolic process	9	_	_	_	_	7	0.0239079
GO_BIOLOGICAL_PROCESS	lipid catabolic process	14	_	_	_	_	9	0.0239079
GO_BIOLOGICAL_PROCESS	very long-chain fatty acid metabolic process	5	_	_	_	_	5	0.0239079
GO_BIOLOGICAL_PROCESS	pyruvate metabolic process	5	_	_	_	_	5	0.0239079
GO_BIOLOGICAL_PROCESS	membrane protein ectodomain proteolysis	5	_	_	_	_	5	0.0239079
GO_BIOLOGICAL_PROCESS	protein glycosylation	7	_	_	_	_	6	0.0239079
GO_BIOLOGICAL_PROCESS	fatty acid beta-oxidation	7	_	_	_	_	6	0.0239079
GO_BIOLOGICAL_PROCESS	fatty acid catabolic process	7	_	_	_	_	6	0.0239079
GO_BIOLOGICAL_PROCESS	macromolecule glycosylation	7	_	_	_	_	6	0.0239079
GO_BIOLOGICAL_PROCESS	glycosylation	7	_	_	_	_	6	0.0239079
GO_CELLULAR_COMPONENT	mitochondrial intermembrane space	4	_	_	_	_	4	0.0273679
GO_CELLULAR_COMPONENT	peroxisomal membrane	4	_	_	_	_	4	0.0273679
GO_CELLULAR_COMPONENT	microbody membrane	4	_	_	_	_	4	0.0273679
GO_CELLULAR_COMPONENT	respiratory chain complex	4	_	_	_	_	4	0.0273679
GO_CELLULAR_COMPONENT	membrane-enclosed lumen	256	_	_	_	_	64	0.0273679
GO_CELLULAR_COMPONENT	organelle lumen	256	_	_	_	_	64	0.0273679
GO_BIOLOGICAL_PROCESS	nucleoside phosphate metabolic process	15	_	_	_	_	9	0.0396666
GO_BIOLOGICAL_PROCESS	nucleotide metabolic process	15	_	_	_	_	9	0.0396666
GO_MOLECULAR_FUNCTION	frizzled binding	5	_	_	_	_	5	0.0433055
GO_BIOLOGICAL_PROCESS	ribonucleotide metabolic process	10	_	_	_	_	7	0.0467912
GO_BIOLOGICAL_PROCESS	ribose phosphate metabolic process	10	_	_	_	_	7	0.0467912
GO_BIOLOGICAL_PROCESS	regulation of microtubule-based process	10	_	_	_	_	7	0.0467912
GO_CELLULAR_COMPONENT	apical junction complex	12	_	_	_	_	7	0.0489029
